# Supplementary material for: Antibody escape, the risk of serotype formation, and rapid immune waning: Modeling the implications of SARS-CoV-2 immune evasion
Source: PLoS One. 2023 Oct 18;18(10):e0292099. doi: 10.1371/journal.pone.0292099 (PMC10584102; doi:10.1371/journal.pone.0292099)
Supplement: S1 Fig — The total number of infections is expressed as a fraction of the population size. Fractions greater than 1 indicate reinfection. Total infections over six months due to A) the original strain, B) the invader strain, or C) both summed together. Total infections over one year at steady-state for D) the original strain, E) the invader strain, or F) both summed together. Colormaps are matched across subpanels A-C and D-F. (ZIP) [file pone.0292099.s001.zip]

Archive with 13 entries (12 files):
- Fig S1/
- Fig S1/FigS1F.tif
- __MACOSX/Fig S1/._FigS1F.tif
- Fig S1/FigS1E.tif
- __MACOSX/Fig S1/._FigS1E.tif
- Fig S1/FigS1D.tif
- __MACOSX/Fig S1/._FigS1D.tif
- Fig S1/FigS1A.tif
- __MACOSX/Fig S1/._FigS1A.tif
- Fig S1/FigS1C.tif
- __MACOSX/Fig S1/._FigS1C.tif
- Fig S1/FigS1B.tif
- __MACOSX/Fig S1/._FigS1B.tif
